# Supplementary material for: Mechanical Resistance and Tissue Structure of Claw Denticles of Various Sizes in the Mud Crab, Scylla serrata
Source: Materials (Basel). 2023 May 31;16(11):4114. doi: 10.3390/ma16114114 (PMC10254728; doi:10.3390/ma16114114)
Supplement: Supplementary file 1 [file materials-16-04114-s001.zip]

Archive with 2 entries (2 files):
- Figure S1.pdf
- Video S1_The mud crab's intimidation.MOV
